# Supplementary material for: Circulating miR-200 Family and CTCs in Metastatic Breast Cancer before, during, and after a New Line of Systemic Treatment
Source: Int J Mol Sci. 2022 Aug 23;23(17):9535. doi: 10.3390/ijms23179535 (PMC9455626; doi:10.3390/ijms23179535)
Supplement: Supplementary file 1 [file ijms-23-09535-s001.zip]

Archive with 1 entries (1 files):
- ijms-1885584-supplementary.pdf
